# Supplementary material for: The Effect of Y Addition on Oxidation Resistance of Bulk W-Cr Alloys
Source: Materials (Basel). 2024 Nov 24;17(23):5749. doi: 10.3390/ma17235749 (PMC11642325; doi:10.3390/ma17235749)
Supplement: Supplementary file 1 [file materials-17-05749-s001.zip]

Archive with 1 entries (1 files):
- materials-3280904-supplementary.pdf
